# Supplementary material for: Satellite DNA Mapping in Suliformes (Aves): Insights into the Evolution of the Multiple Sex Chromosome System in Sula spp
Source: Genes (Basel). 2025 May 24;16(6):633. doi: 10.3390/genes16060633 (PMC12193320; doi:10.3390/genes16060633)
Supplement: Supplementary file 1 [file genes-16-00633-s001.zip]

Archive with 1 entries (1 files):
- genes-3663383-supplementary.pdf
